# Supplementary material for: Photoinduced Atom Transfer Radical Addition/Cyclization Reaction between Alkynes or Alkenes with Unsaturated α-Halogenated Carbonyls
Source: Molecules. 2021 Nov 10;26(22):6781. doi: 10.3390/molecules26226781 (PMC8618827; doi:10.3390/molecules26226781)
Supplement: Supplementary file 1 [file molecules-26-06781-s001.zip]

Archive with 1 entries (1 files):
- molecules-1418767-supplementary.pdf
